# Supplementary material for: Alignment-free similarity analysis for protein sequences based on fuzzy integral
Source: Sci Rep. 2019 Feb 26;9:2775. doi: 10.1038/s41598-019-39477-8 (PMC6391537; doi:10.1038/s41598-019-39477-8)
Supplement: Supplementary file 2 — Dataset 2 [file 41598_2019_39477_MOESM2_ESM.zip]

Archive with 24 entries (20 files):
- Supplimentary_data/
- Supplimentary_data/Phylogenetic_tree/
- Supplimentary_data/Phylogenetic_tree/Our_method_xylanases.mts
- Supplimentary_data/Phylogenetic_tree/Our_method_transferrin.mts
- Supplimentary_data/Phylogenetic_tree/Our_method_ND6.mts
- Supplimentary_data/Phylogenetic_tree/Our_method_ND5.mts
- Supplimentary_data/Phylogenetic_tree/Our_method_cornovirus.mts
- Supplimentary_data/Phylogenetic_tree/Our_method_betaglobin.mts
- Supplimentary_data/Phylogenetic_tree/Clustal_transferrin.mts
- Supplimentary_data/Phylogenetic_tree/Clustal_betaglobin.mts
- Supplimentary_data/Phylogenetic_tree/Clustalw_xylanases.mts
- Supplimentary_data/Phylogenetic_tree/Clustalw_ND6.mts
- Supplimentary_data/Phylogenetic_tree/Clustalw_ND5.mts
- Supplimentary_data/Phylogenetic_tree/ClustalW_cornovirus.mts
- Supplimentary_data/Our_method_distance_matrices/
- Supplimentary_data/Our_method_distance_matrices/DISTANCE_MATRICES.pdf
- Supplimentary_data/Our_method_distance_matrices/DISTANCE_MATRICES.txt
- Supplimentary_data/ClustalW_distance_matrices/
- Supplimentary_data/ClustalW_distance_matrices/Xylanases_distance_matrix.xls
- Supplimentary_data/ClustalW_distance_matrices/Transferrin_distance_matrix.xls
- Supplimentary_data/ClustalW_distance_matrices/ND6_distance_matrix.xls
- Supplimentary_data/ClustalW_distance_matrices/ND5_distance_matrix.xls
- Supplimentary_data/ClustalW_distance_matrices/Cornovirus_distance_matrix.xls
- Supplimentary_data/ClustalW_distance_matrices/Beta_globin_distance_matrix.xls
