# Supplementary material for: Alignment-free similarity analysis for protein sequences based on fuzzy integral
Source: Sci Rep. 2019 Feb 26;9:2775. doi: 10.1038/s41598-019-39477-8 (PMC6391537; doi:10.1038/s41598-019-39477-8)
Supplement: Supplementary file 2 — Dataset 2 [file 41598_2019_39477_MOESM2_ESM.zip › Supplimentary_data/ClustalW_distance_matrices/Xylanases_distance_matrix.xls]

## Sheet: Distance Data
O59859----------
P56588-------	0.119263
P33559--------	0.125952	0.153165
Q00177-------	0.367725	0.376309	0.402511
P07986------	0.747872	0.812411	0.786093	0.786093
P07528--------	0.910391	0.986764	0.867219	0.910391	0.955511
P40943---------	0.986764	1.01903	1.01903	1.06946	1.03555	0.342407
P23556--------	0.986764	0.955511	0.955511	1.12257	1.14091	0.641262	0.652562
P45703---------	0.971016	1.01903	0.940244	0.971016	1.08685	0.723179	0.799165	0.663991
Q60041---------	1.12257	1.14091	1.12257	1.19807	1.17866	0.971016	0.910391	0.895792	0.955511
P33557--------	2.29669	2.56495	2.35731	2.56495	2.23953	2.13417	2.29669	2.13417	2.08538	2.35731
P55328------	2.29669	2.56495	2.35731	2.56495	2.23953	2.13417	2.29669	2.13417	2.08538	2.35731	0
P55331---------	2.23953	2.49084	2.29669	2.56495	2.18546	2.13417	2.29669	2.13417	2.08538	2.35731	0.011905	0.011905
P45705--------	2.03886	2.08538	1.95185	2.03886	2.23953	2.08538	2.23953	1.95185	2.23953	2.13417	0.955511	0.955511	0.955511
P26220------	2.08538	2.08538	2.03886	2.08538	2.29669	2.23953	2.23953	2.13417	1.9944	1.9944	0.971016	0.971016	0.986764	0.504926
P55334------	1.8718	1.91102	1.8718	2.08538	2.13417	2.03886	2.23953	1.95185	2.18546	1.95185	0.940244	0.940244	0.940244	0.60811	0.641262
Q06562--------	1.83406	1.91102	1.83406	1.7287	1.9944	2.03886	2.35731	1.91102	2.03886	1.95185	0.825834	0.825834	0.812411	0.663991	0.641262	0.402511
P55332--------	1.9944	2.08538	1.9944	2.18546	2.23953	2.23953	2.35731	1.9944	2.13417	1.9944	0.687247	0.687247	0.675551	0.514778	0.49517	0.429418	0.504926
P55333--------	1.9944	2.03886	1.95185	2.03886	2.13417	2.08538	2.18546	1.91102	2.03886	1.9944	0.663991	0.663991	0.663991	0.544931	0.485508	0.504926	0.504926	0.181139
P17137----------	2.49084	2.49084	2.49084	2.56495	2.35731	2.49084	2.49084	2.08538	2.18546	2.18546	1.10455	1.10455	1.10455	0.839439	0.699082	0.895792	0.895792	0.812411	0.853233
