# Supplementary material for: Alignment-free similarity analysis for protein sequences based on fuzzy integral
Source: Sci Rep. 2019 Feb 26;9:2775. doi: 10.1038/s41598-019-39477-8 (PMC6391537; doi:10.1038/s41598-019-39477-8)
Supplement: Supplementary file 2 — Dataset 2 [file 41598_2019_39477_MOESM2_ESM.zip › Supplimentary_data/ClustalW_distance_matrices/Transferrin_distance_matrix.xls]

## Sheet: Distance Data
Mouse_LF
Rat_TF	0.537393
Cow_LF	0.415953	0.486512
Human_LF	0.305496	0.476122	0.323079
Rabbit_TF	0.518344	0.288217	0.460737	0.438094
Frog_TF	0.737453	0.775064	0.775064	0.754374	0.771586
Pig_LF	0.403861	0.510291	0.294662	0.307677	0.45061	0.785572
Human_TF	0.518344	0.283944	0.45061	0.453132	0.22194	0.757793	0.463285
Atl_sal_TF	0.747571	0.714235	0.740814	0.707699	0.72412	0.694754	0.754374	0.675645
Goat_LF	0.415953	0.478709	0.083661	0.314249	0.448095	0.785572	0.296819	0.443082	0.734103
Cow_TF	0.534649	0.387174	0.473541	0.443082	0.338722	0.730764	0.476122	0.331988	0.714235	0.4684
Coh_sal_TF	0.761223	0.737453	0.727436	0.72412	0.744187	0.717519	0.757793	0.675645	0.150412	0.730764	0.734103
Jap_flo_TF	0.7891	0.754374	0.775064	0.785572	0.775064	0.761223	0.764666	0.744187	0.489126	0.761223	0.792639	0.486512
Buffalo_LF	0.408681	0.476122	0.042629	0.320864	0.458196	0.771586	0.290361	0.445585	0.734103	0.081917	0.470967	0.720814	0.764666
Possum_TF	0.57376	0.521044	0.529185	0.502301	0.50762	0.734103	0.556811	0.483904	0.704447	0.534649	0.512968	0.691543	0.737453	0.529185
Camel_LF	0.382457	0.458196	0.258679	0.271232	0.425733	0.754374	0.258679	0.443082	0.730764	0.258679	0.428193	0.747571	0.76812	0.246282	0.510291
Rai_tro_TF	0.764666	0.740814	0.737453	0.727436	0.737453	0.697974	0.757793	0.694754	0.131928	0.737453	0.734103	0.068076	0.489126	0.730764	0.727436	0.740814
Soc_sal_TF	0.747571	0.750967	0.727436	0.72412	0.757793	0.701205	0.750967	0.685154	0.137437	0.727436	0.744187	0.074973	0.491747	0.720814	0.717519	0.737453	0.076704
Ama_sal_TF	0.747571	0.72412	0.720814	0.720814	0.72412	0.704447	0.740814	0.675645	0.144831	0.720814	0.720814	0.080176	0.489126	0.717519	0.701205	0.727436	0.080176	0.085408
Jap_cha_TF	0.747571	0.734103	0.754374	0.717519	0.740814	0.710961	0.76812	0.681974	0.108397	0.754374	0.720814	0.146688	0.483904	0.740814	0.72412	0.730764	0.122812	0.128271	0.130098
Bro_tro_TF	0.754374	0.717519	0.734103	0.704447	0.720814	0.707699	0.754374	0.672495	0.095952	0.734103	0.701205	0.139281	0.465839	0.72412	0.707699	0.727436	0.113778	0.122812	0.119189	0.044306
Lak_tro_TF	0.761223	0.734103	0.744187	0.72412	0.737453	0.710961	0.761223	0.691543	0.104826	0.750967	0.720814	0.135597	0.476122	0.740814	0.714235	0.747571	0.119189	0.122812	0.117382	0.054424	0.030972
Brown_TF	0.750967	0.717519	0.740814	0.697974	0.730764	0.694754	0.754374	0.672495	0.045985	0.734103	0.717519	0.15228	0.491747	0.734103	0.710961	0.72412	0.131928	0.141127	0.148548	0.097721	0.090666	0.110188
Chi_sal_TF	0.761223	0.740814	0.730764	0.72412	0.737453	0.710961	0.747571	0.691543	0.148548	0.730764	0.730764	0.05612	0.489126	0.72412	0.717519	0.737453	0.073244	0.071518	0.073244	0.126448	0.124628	0.124628	0.15228
