# Supplementary material for: Alignment-free similarity analysis for protein sequences based on fuzzy integral
Source: Sci Rep. 2019 Feb 26;9:2775. doi: 10.1038/s41598-019-39477-8 (PMC6391537; doi:10.1038/s41598-019-39477-8)
Supplement: Supplementary file 2 — Dataset 2 [file 41598_2019_39477_MOESM2_ESM.zip › Supplimentary_data/ClustalW_distance_matrices/ND6_distance_matrix.xls]

## Sheet: Distance Data
YP_003024037.1_NADH_dehydrogenase_subunit_6_(mitochondrion)_Homo_sapiens
NP_008197.1_NADH_dehydrogenase_subunit_6_(mitochondrion)_Pan_troglodytes	0.037504
NP_007405.1_NADH_dehydrogenase_subunit_6_(mitochondrion)_Osphranter_robustus	0.776262	0.789685
NP_008223.1_NADH_dehydrogenase_subunit_6_(mitochondrion)_Gorilla_gorilla	0.037504	0.043894	0.776262
NP_006939.1_NADH_dehydrogenase_subunit_6_(mitochondrion)_Phoca_vitulina	0.49863	0.508783	0.817084	0.508783
AP_004903.1_NADH_dehydrogenase_subunit_6_(mitochondrion)_Rattus_norvegicus	0.662933	0.67491	0.874242	0.687031	0.582891
NP_904339.1_NADH_dehydrogenase_subunit_6_(mitochondrion)_Mus_musculus	0.605114	0.627842	0.817084	0.627842	0.539873	0.226216
NP_007080.1_NADH_dehydrogenase_subunit_6_(mitochondrion)_Halichoerus_grypus	0.508783	0.519039	0.776262	0.519039	0.031155	0.561151	0.539873
