# Supplementary material for: Alignment-free similarity analysis for protein sequences based on fuzzy integral
Source: Sci Rep. 2019 Feb 26;9:2775. doi: 10.1038/s41598-019-39477-8 (PMC6391537; doi:10.1038/s41598-019-39477-8)
Supplement: Supplementary file 2 — Dataset 2 [file 41598_2019_39477_MOESM2_ESM.zip › Supplimentary_data/ClustalW_distance_matrices/ND5_distance_matrix.xls]

## Sheet: Distance Data
Human
Gorilla	0.103875
Pigmy_chimpanzee	0.069232	0.092805
Common_chimpanzee	0.067441	0.096481	0.047954
Fin_whale	0.374998	0.389704	0.367725	0.370143
Blue_whale	0.377434	0.387238	0.367725	0.370143	0.034017
Rat	0.456055	0.469335	0.45342	0.461346	0.409654	0.407139
Mouse	0.442948	0.45342	0.442948	0.44817	0.422329	0.414705	0.240858
Opossum	0.466665	0.496437	0.461346	0.474697	0.488229	0.488229	0.496437	0.472012
