# Supplementary material for: Alignment-free similarity analysis for protein sequences based on fuzzy integral
Source: Sci Rep. 2019 Feb 26;9:2775. doi: 10.1038/s41598-019-39477-8 (PMC6391537; doi:10.1038/s41598-019-39477-8)
Supplement: Supplementary file 2 — Dataset 2 [file 41598_2019_39477_MOESM2_ESM.zip › Supplimentary_data/ClustalW_distance_matrices/Cornovirus_distance_matrix.xls]

## Sheet: Distance Data
TGEVG---------
TGEV----------	0
PEDVC----------	0.661339	0.661339
PEDV----------	0.661339	0.661339	0
HCoV-OC43----	1.42506	1.42506	1.42506	1.42506
BCoVE------	1.42111	1.42111	1.44502	1.44502	0.057718
BCoVL-------	1.42111	1.42111	1.44502	1.44502	0.056711	0.00572
BCoVM-------	1.42902	1.42902	1.45719	1.45719	0.062766	0.023078	0.022106
BCoVQ----------	1.42902	1.42902	1.45719	1.45719	0.061754	0.023078	0.022106	0.002856
BCoV--------	1.42111	1.42111	1.44502	1.44502	0.057718	0	0.00572	0.023078	0.023078
MHVA-------	1.45719	1.45719	1.50313	1.50313	0.376423	0.365404	0.365404	0.372277	0.376423	0.365404
MHVJHM---------	1.43699	1.43699	1.46951	1.46951	0.372277	0.362668	0.359939	0.369522	0.372277	0.362668	0.073962
MHVP----------	1.41327	1.41327	1.45719	1.45719	0.375039	0.359939	0.359939	0.366775	0.370898	0.359939	0.055706	0.112569
MHVM----------	1.45719	1.45719	1.50313	1.50313	0.379197	0.368147	0.368147	0.375039	0.379197	0.368147	0.004764	0.076011	0.052695
MHV-----------------	1.45719	1.45719	1.50313	1.50313	0.376423	0.365404	0.365404	0.372277	0.376423	0.365404	0	0.073962	0.055706	0.004764
IBVBJ-----------	1.2817	1.2817	1.25801	1.25801	1.45312	1.45719	1.45719	1.45719	1.45719	1.45719	1.45719	1.44502	1.441	1.45719	1.45719
IBVC-----------	1.24802	1.24802	1.21866	1.21866	1.44502	1.44906	1.44906	1.45312	1.45312	1.44906	1.42902	1.41327	1.42506	1.42902	1.42902	0.183082
IBV--------------	1.29897	1.29897	1.27147	1.27147	1.43699	1.433	1.433	1.43699	1.43699	1.433	1.42506	1.41718	1.40937	1.42506	1.42506	0.195719	0.148306
GD03T0013----------	1.46539	1.46539	1.43699	1.43699	1.15633	1.14134	1.14432	1.14432	1.14731	1.14134	1.1808	1.15633	1.16543	1.1839	1.1808	1.46951	1.44906	1.48199
PC4-127-----------	1.46539	1.46539	1.43699	1.43699	1.15633	1.14134	1.14432	1.14432	1.14731	1.14134	1.1808	1.15633	1.16543	1.1839	1.1808	1.46951	1.44906	1.48199	0.000951
PC4-137------------	1.46539	1.46539	1.43699	1.43699	1.15633	1.14134	1.14432	1.14432	1.14731	1.14134	1.1808	1.15633	1.16543	1.1839	1.1808	1.46951	1.44906	1.48199	0.002856	0.002856
PC4-205-----------	1.46128	1.46128	1.43699	1.43699	1.15633	1.14134	1.14432	1.14432	1.14731	1.14134	1.1808	1.15633	1.16543	1.1839	1.1808	1.47365	1.45312	1.48199	0.001903	0.000951	0.00381
civet007-------------	1.46539	1.46539	1.43699	1.43699	1.15633	1.14134	1.14432	1.14432	1.14731	1.14134	1.1808	1.15633	1.16543	1.1839	1.1808	1.46951	1.44906	1.48199	0.002856	0.001903	0.004764	0.002856
civet010-------------	1.46539	1.46539	1.43699	1.43699	1.15633	1.14134	1.14432	1.14432	1.14731	1.14134	1.1808	1.15633	1.16543	1.1839	1.1808	1.46951	1.44906	1.48199	0.001903	0.000951	0.00381	0.001903	0.000951
civet020-------------	1.46539	1.46539	1.43699	1.43699	1.15633	1.14134	1.14432	1.14432	1.14731	1.14134	1.1808	1.15633	1.16543	1.1839	1.1808	1.46951	1.44906	1.48199	0.000951	0	0.002856	0.000951	0.001903	0.000951
A022----------	1.46539	1.46539	1.43699	1.43699	1.15633	1.14134	1.14432	1.14432	1.14731	1.14134	1.1808	1.15633	1.16543	1.1839	1.1808	1.46951	1.44906	1.48199	0.00381	0.002856	0.00572	0.00381	0.000951	0.001903	0.002856
B039----------------	1.46539	1.46539	1.43699	1.43699	1.15633	1.14134	1.14432	1.14432	1.14731	1.14134	1.1808	1.15633	1.16543	1.1839	1.1808	1.46951	1.44906	1.48199	0.000951	0	0.002856	0.000951	0.001903	0.000951	0	0.002856
GD01---------------	1.46128	1.46128	1.43699	1.43699	1.15936	1.14432	1.14731	1.15031	1.15331	1.14432	1.1808	1.15633	1.16543	1.1839	1.1808	1.46951	1.44906	1.48199	0.014361	0.015326	0.013397	0.016292	0.015326	0.014361	0.015326	0.016292	0.015326
GZ02-------------	1.46128	1.46128	1.43699	1.43699	1.15936	1.14432	1.14731	1.15031	1.15331	1.14432	1.1808	1.15633	1.16543	1.1839	1.1808	1.46951	1.44906	1.48199	0.012434	0.013397	0.011472	0.014361	0.013397	0.012434	0.013397	0.014361	0.013397	0.001903
BJ01--------------	1.46128	1.46128	1.43699	1.43699	1.15936	1.14432	1.14731	1.14731	1.15031	1.14432	1.17771	1.15331	1.16239	1.1808	1.17771	1.46951	1.44906	1.48199	0.013397	0.014361	0.012434	0.015326	0.014361	0.013397	0.014361	0.015326	0.014361	0.004764	0.004764
CUHK-W1----------	1.46128	1.46128	1.43699	1.43699	1.15936	1.14432	1.14731	1.14731	1.15031	1.14432	1.17771	1.15331	1.16239	1.1808	1.17771	1.46951	1.44906	1.48199	0.013397	0.014361	0.012434	0.015326	0.014361	0.013397	0.014361	0.015326	0.014361	0.004764	0.004764	0
FRA--------------	1.46128	1.46128	1.43699	1.43699	1.16239	1.14731	1.15031	1.15031	1.15331	1.14731	1.1808	1.15633	1.16543	1.1839	1.1808	1.46951	1.44906	1.48199	0.014361	0.015326	0.013397	0.016292	0.015326	0.014361	0.015326	0.016292	0.015326	0.00572	0.00572	0.000951	0.000951
TOR2----------	1.46539	1.46539	1.43699	1.43699	1.15936	1.14432	1.14731	1.14731	1.15031	1.14432	1.17771	1.15331	1.16239	1.1808	1.17771	1.46951	1.44906	1.48199	0.014361	0.015326	0.013397	0.016292	0.015326	0.014361	0.015326	0.016292	0.015326	0.00572	0.00572	0.000951	0.000951	0.001903
TaiwanTC1----------	1.46128	1.46128	1.43699	1.43699	1.15936	1.14432	1.14731	1.14731	1.15031	1.14432	1.17771	1.15331	1.16239	1.1808	1.17771	1.46951	1.44906	1.48199	0.013397	0.014361	0.012434	0.015326	0.014361	0.013397	0.014361	0.015326	0.014361	0.004764	0.004764	0	0	0.000951	0.000951
TaiwanTC2------------	1.46128	1.46128	1.43699	1.43699	1.15936	1.14432	1.14731	1.14731	1.15031	1.14432	1.17771	1.15331	1.16239	1.1808	1.17771	1.46951	1.44906	1.48199	0.013397	0.014361	0.012434	0.015326	0.014361	0.013397	0.014361	0.015326	0.014361	0.004764	0.004764	0	0	0.000951	0.000951	0
Urbani-------------	1.46128	1.46128	1.43699	1.43699	1.15936	1.14432	1.14731	1.14731	1.15031	1.14432	1.17771	1.15331	1.16239	1.1808	1.17771	1.46951	1.44906	1.48199	0.013397	0.014361	0.012434	0.015326	0.014361	0.013397	0.014361	0.015326	0.014361	0.004764	0.004764	0	0	0.000951	0.000951	0	0
AS--------------------	1.46128	1.46128	1.43699	1.43699	1.15936	1.14432	1.14731	1.14731	1.15031	1.14432	1.17771	1.15331	1.16239	1.1808	1.17771	1.46951	1.44906	1.48199	0.013397	0.014361	0.012434	0.015326	0.014361	0.013397	0.014361	0.015326	0.014361	0.004764	0.004764	0	0	0.000951	0.000951	0	0	0
CUHK-Su10---------	1.46128	1.46128	1.43699	1.43699	1.15936	1.14432	1.14731	1.14731	1.15031	1.14432	1.17771	1.15331	1.16239	1.1808	1.17771	1.46951	1.44906	1.48199	0.013397	0.014361	0.012434	0.015326	0.014361	0.013397	0.014361	0.015326	0.014361	0.004764	0.004764	0	0	0.000951	0.000951	0	0	0	0
Frankfurt1---------	1.46128	1.46128	1.43699	1.43699	1.16239	1.14731	1.15031	1.15031	1.15331	1.14731	1.1808	1.15633	1.16543	1.1839	1.1808	1.46951	1.44906	1.48199	0.014361	0.015326	0.013397	0.016292	0.015326	0.014361	0.015326	0.016292	0.015326	0.00572	0.00572	0.000951	0.000951	0	0.001903	0.000951	0.000951	0.000951	0.000951	0.000951
CUHK-AG01----------	1.46128	1.46128	1.43699	1.43699	1.15936	1.14432	1.14731	1.14731	1.15031	1.14432	1.17771	1.15331	1.16239	1.1808	1.17771	1.46951	1.44906	1.48199	0.013397	0.014361	0.012434	0.015326	0.014361	0.013397	0.014361	0.015326	0.014361	0.004764	0.004764	0	0	0.000951	0.000951	0	0	0	0	0	0.000951
CUHK-AG02------------	1.46128	1.46128	1.43699	1.43699	1.15936	1.14432	1.14731	1.14731	1.15031	1.14432	1.17771	1.15331	1.16239	1.1808	1.17771	1.46951	1.44906	1.48199	0.013397	0.014361	0.012434	0.015326	0.014361	0.013397	0.014361	0.015326	0.014361	0.004764	0.004764	0	0	0.000951	0.000951	0	0	0	0	0	0.000951	0
TW1-----------------	1.46128	1.46128	1.43699	1.43699	1.15936	1.14432	1.14731	1.14731	1.15031	1.14432	1.17771	1.15331	1.16239	1.1808	1.17771	1.46951	1.44906	1.48199	0.013397	0.014361	0.012434	0.015326	0.014361	0.013397	0.014361	0.015326	0.014361	0.004764	0.004764	0	0	0.000951	0.000951	0	0	0	0	0	0.000951	0	0
TW2----------------	1.46128	1.46128	1.43699	1.43699	1.15936	1.14432	1.14731	1.14731	1.15031	1.14432	1.17771	1.15331	1.16239	1.1808	1.17771	1.46951	1.44906	1.48199	0.013397	0.014361	0.012434	0.015326	0.014361	0.013397	0.014361	0.015326	0.014361	0.004764	0.004764	0	0	0.000951	0.000951	0	0	0	0	0	0.000951	0	0	0
TWH---------------	1.46128	1.46128	1.43699	1.43699	1.15936	1.14432	1.14731	1.14731	1.15031	1.14432	1.17771	1.15331	1.16239	1.1808	1.17771	1.46951	1.44906	1.48199	0.013397	0.014361	0.012434	0.015326	0.014361	0.013397	0.014361	0.015326	0.014361	0.004764	0.004764	0	0	0.000951	0.000951	0	0	0	0	0	0.000951	0	0	0	0
TWJ------------------	1.46128	1.46128	1.43699	1.43699	1.15936	1.14432	1.14731	1.14731	1.15031	1.14432	1.17771	1.15331	1.16239	1.1808	1.17771	1.46951	1.44906	1.48199	0.013397	0.014361	0.012434	0.015326	0.014361	0.013397	0.014361	0.015326	0.014361	0.004764	0.004764	0	0	0.000951	0.000951	0	0	0	0	0	0.000951	0	0	0	0	0
HSR1---------------	1.46128	1.46128	1.43699	1.43699	1.15936	1.14432	1.14731	1.14731	1.15031	1.14432	1.17771	1.15331	1.16239	1.1808	1.17771	1.46951	1.44906	1.48199	0.013397	0.014361	0.012434	0.015326	0.014361	0.013397	0.014361	0.015326	0.014361	0.004764	0.004764	0	0	0.000951	0.000951	0	0	0	0	0	0.000951	0	0	0	0	0	0
Sino1-11-----------	1.45719	1.45719	1.43699	1.43699	1.15936	1.14432	1.14731	1.14731	1.15031	1.14432	1.17771	1.15331	1.16239	1.1808	1.17771	1.46951	1.44906	1.48199	0.014361	0.015326	0.013397	0.016292	0.015326	0.014361	0.015326	0.016292	0.015326	0.00572	0.00572	0.000951	0.000951	0.001903	0.001903	0.000951	0.000951	0.000951	0.000951	0.000951	0.001903	0.000951	0.000951	0.000951	0.000951	0.000951	0.000951	0.000951
Sino3-11----------	1.46128	1.46128	1.43699	1.43699	1.15936	1.14432	1.14731	1.14731	1.15031	1.14432	1.17771	1.15331	1.16239	1.1808	1.17771	1.46951	1.44906	1.48199	0.013397	0.014361	0.012434	0.015326	0.014361	0.013397	0.014361	0.015326	0.014361	0.004764	0.004764	0	0	0.000951	0.000951	0	0	0	0	0	0.000951	0	0	0	0	0	0	0	0.000951
PUMC01-------------	1.46128	1.46128	1.43699	1.43699	1.15936	1.14432	1.14731	1.14731	1.15031	1.14432	1.17771	1.15331	1.16239	1.1808	1.17771	1.46951	1.44906	1.48199	0.013397	0.014361	0.012434	0.015326	0.014361	0.013397	0.014361	0.015326	0.014361	0.004764	0.004764	0	0	0.000951	0.000951	0	0	0	0	0	0.000951	0	0	0	0	0	0	0	0.000951	0
PUMC02-------------	1.46128	1.46128	1.43699	1.43699	1.15936	1.14432	1.14731	1.14731	1.15031	1.14432	1.17771	1.15331	1.16239	1.1808	1.17771	1.46951	1.44906	1.48199	0.013397	0.014361	0.012434	0.015326	0.014361	0.013397	0.014361	0.015326	0.014361	0.004764	0.004764	0	0	0.000951	0.000951	0	0	0	0	0	0.000951	0	0	0	0	0	0	0	0.000951	0	0
