# Supplementary material for: Alignment-free similarity analysis for protein sequences based on fuzzy integral
Source: Sci Rep. 2019 Feb 26;9:2775. doi: 10.1038/s41598-019-39477-8 (PMC6391537; doi:10.1038/s41598-019-39477-8)
Supplement: Supplementary file 2 — Dataset 2 [file 41598_2019_39477_MOESM2_ESM.zip › Supplimentary_data/ClustalW_distance_matrices/Beta_globin_distance_matrix.xls]

## Sheet: Distance Data
Human
Goshawk	0.405465
Lesser_panda	0.103678	0.361013
Gaint_panda	0.103678	0.382992	0.015267
Sheep	0.200671	0.394166	0.191454	0.182322
Duck	0.382992	0.070618	0.361013	0.382992	0.416894
Mallard	0.371942	0.078781	0.350202	0.371942	0.405465	0.015267
Goose	0.382992	0.078781	0.361013	0.382992	0.416894	0.02299	0.015267
Rat	0.219363	0.428455	0.219363	0.238411	0.277632	0.416894	0.405465	0.416894
Penguin	0.394166	0.09531	0.371942	0.382992	0.416894	0.070618	0.078781	0.070618	0.476083
Swift	0.428455	0.087011	0.382992	0.405465	0.416894	0.087011	0.09531	0.103678	0.451985	0.129212
Coyote	0.103678	0.361013	0.070618	0.06252	0.209973	0.339507	0.328925	0.339507	0.248073	0.339507	0.382992
Catfish	0.634307	0.565314	0.648695	0.663294	0.678109	0.513354	0.513354	0.526093	0.634307	0.565314	0.565314	0.634307
Bison	0.182322	0.405465	0.164303	0.164303	0.070618	0.428455	0.416894	0.428455	0.277632	0.428455	0.428455	0.191454	0.678109
Swan	0.382992	0.06252	0.361013	0.382992	0.416894	0.015267	0.02299	0.02299	0.416894	0.06252	0.09531	0.339507	0.526093	0.428455
Buffalo	0.164303	0.416894	0.164303	0.146603	0.06252	0.440151	0.428455	0.440151	0.277632	0.440151	0.440151	0.173272	0.678109	0.015267	0.440151
Dog	0.103678	0.361013	0.070618	0.06252	0.209973	0.339507	0.328925	0.339507	0.248073	0.339507	0.382992	0	0.634307	0.191454	0.339507	0.173272
Chimpanzee	0	0.405465	0.103678	0.103678	0.200671	0.382992	0.371942	0.382992	0.219363	0.394166	0.428455	0.103678	0.634307	0.182322	0.382992	0.164303	0.103678
Dolphin	0.155414	0.394166	0.173272	0.164303	0.191454	0.416894	0.405465	0.416894	0.287682	0.428455	0.394166	0.191454	0.693147	0.164303	0.428455	0.146603	0.191454	0.155414
Goldfish	0.663294	0.578737	0.663294	0.693147	0.771928	0.565314	0.565314	0.578737	0.634307	0.565314	0.634307	0.663294	0.371942	0.771928	0.552069	0.788457	0.663294	0.663294	0.739667
Polar_bear	0.112117	0.361013	0.054488	0.054488	0.191454	0.339507	0.328925	0.339507	0.209973	0.361013	0.382992	0.054488	0.620122	0.164303	0.339507	0.164303	0.054488	0.112117	0.173272	0.663294
Rhinoceros	0.155414	0.371942	0.173272	0.173272	0.219363	0.350202	0.339507	0.350202	0.277632	0.361013	0.405465	0.173272	0.606136	0.200671	0.361013	0.182322	0.173272	0.155414	0.182322	0.663294	0.200671
Chiken	0.382992	0.087011	0.361013	0.382992	0.416894	0.02299	0.030772	0.038615	0.440151	0.06252	0.09531	0.339507	0.513354	0.428455	0.030772	0.440151	0.339507	0.382992	0.416894	0.565314	0.339507	0.350202
Wolf	0.103678	0.361013	0.070618	0.06252	0.209973	0.339507	0.328925	0.339507	0.248073	0.339507	0.382992	0	0.634307	0.191454	0.339507	0.173272	0	0.103678	0.191454	0.663294	0.054488	0.173272	0.339507
Turtle	0.405465	0.209973	0.371942	0.371942	0.416894	0.191454	0.191454	0.200671	0.488353	0.228842	0.219363	0.350202	0.552069	0.394166	0.200671	0.394166	0.350202	0.405465	0.382992	0.634307	0.339507	0.394166	0.200671	0.350202
Pigeon	0.382992	0.112117	0.371942	0.394166	0.394166	0.078781	0.087011	0.078781	0.405465	0.129212	0.129212	0.350202	0.500775	0.394166	0.087011	0.405465	0.350202	0.382992	0.394166	0.606136	0.328925	0.361013	0.09531	0.350202	0.228842
Black_bear	0.112117	0.361013	0.054488	0.054488	0.191454	0.339507	0.328925	0.339507	0.209973	0.361013	0.382992	0.054488	0.620122	0.164303	0.339507	0.164303	0.054488	0.112117	0.173272	0.663294	0	0.200671	0.339507	0.054488	0.339507	0.328925
Asiatic_elephant	0.191454	0.350202	0.200671	0.191454	0.248073	0.371942	0.361013	0.371942	0.318454	0.361013	0.371942	0.200671	0.663294	0.238411	0.361013	0.219363	0.200671	0.191454	0.182322	0.755668	0.200671	0.228842	0.371942	0.200671	0.339507	0.371942	0.200671
African_elephant	0.200671	0.350202	0.209973	0.200671	0.257829	0.371942	0.361013	0.371942	0.318454	0.361013	0.371942	0.209973	0.663294	0.248073	0.361013	0.228842	0.209973	0.200671	0.191454	0.755668	0.209973	0.228842	0.371942	0.209973	0.328925	0.371942	0.209973	0.007605
Tortoise	0.394166	0.238411	0.361013	0.371942	0.451985	0.209973	0.191454	0.209973	0.440151	0.238411	0.238411	0.361013	0.552069	0.405465	0.209973	0.416894	0.361013	0.394166	0.405465	0.648695	0.328925	0.394166	0.209973	0.361013	0.164303	0.238411	0.328925	0.350202	0.350202
Grivet	0.04652	0.394166	0.078781	0.09531	0.200671	0.371942	0.361013	0.371942	0.219363	0.382992	0.416894	0.103678	0.634307	0.173272	0.371942	0.173272	0.103678	0.04652	0.191454	0.678109	0.09531	0.182322	0.371942	0.103678	0.405465	0.371942	0.09531	0.200671	0.209973	0.361013
Gorilla	0.007605	0.416894	0.09531	0.09531	0.209973	0.394166	0.382992	0.394166	0.228842	0.405465	0.440151	0.09531	0.634307	0.173272	0.394166	0.155414	0.09531	0.007605	0.164303	0.678109	0.103678	0.164303	0.394166	0.09531	0.394166	0.394166	0.103678	0.200671	0.209973	0.382992	0.038615
Shark	0.990982	0.85745	1.0116	1.0116	0.970779	0.85745	0.85745	0.839751	0.970779	0.893818	0.875469	1.0116	0.839751	0.970779	0.85745	0.970779	1.0116	0.990982	1.0116	0.931558	1.0116	1.03265	0.85745	1.0116	0.85745	0.788457	1.0116	0.990982	0.990982	0.875469	0.931558	0.970779
Hippopotamus	0.164303	0.371942	0.164303	0.164303	0.164303	0.371942	0.361013	0.371942	0.238411	0.382992	0.394166	0.164303	0.663294	0.146603	0.382992	0.146603	0.164303	0.164303	0.146603	0.708415	0.146603	0.164303	0.371942	0.164303	0.416894	0.361013	0.146603	0.200671	0.209973	0.382992	0.164303	0.173272	1.03265
Horse	0.182322	0.382992	0.173272	0.182322	0.219363	0.394166	0.405465	0.394166	0.297834	0.394166	0.416894	0.228842	0.663294	0.200671	0.405465	0.191454	0.228842	0.182322	0.155414	0.755668	0.228842	0.112117	0.394166	0.228842	0.416894	0.371942	0.228842	0.248073	0.248073	0.428455	0.200671	0.191454	0.970779	0.173272
Gibbon	0.015267	0.394166	0.09531	0.09531	0.191454	0.371942	0.361013	0.371942	0.219363	0.382992	0.416894	0.09531	0.634307	0.182322	0.371942	0.164303	0.09531	0.015267	0.155414	0.663294	0.103678	0.155414	0.371942	0.09531	0.416894	0.371942	0.103678	0.191454	0.200671	0.382992	0.030772	0.02299	0.970779	0.164303	0.182322
Whale	0.103678	0.394166	0.146603	0.13787	0.155414	0.371942	0.361013	0.371942	0.248073	0.382992	0.382992	0.13787	0.663294	0.13787	0.382992	0.120628	0.13787	0.103678	0.078781	0.755668	0.13787	0.164303	0.371942	0.13787	0.350202	0.350202	0.13787	0.164303	0.173272	0.350202	0.146603	0.112117	1.0116	0.120628	0.164303	0.112117
Bat	0.112117	0.350202	0.054488	0.070618	0.191454	0.328925	0.318454	0.328925	0.200671	0.339507	0.371942	0.09531	0.648695	0.182322	0.328925	0.182322	0.09531	0.112117	0.146603	0.648695	0.078781	0.164303	0.328925	0.09531	0.371942	0.339507	0.078781	0.200671	0.200671	0.339507	0.103678	0.120628	1.03265	0.146603	0.164303	0.103678	0.129212
Red_fox	0.087011	0.339507	0.054488	0.054488	0.200671	0.318454	0.308091	0.318454	0.238411	0.328925	0.361013	0.015267	0.620122	0.182322	0.318454	0.164303	0.015267	0.087011	0.182322	0.648695	0.04652	0.164303	0.318454	0.015267	0.339507	0.328925	0.04652	0.191454	0.200671	0.350202	0.087011	0.078781	0.990982	0.164303	0.219363	0.078781	0.129212	0.078781
Marmot	0.267681	0.394166	0.248073	0.267681	0.267681	0.394166	0.405465	0.394166	0.200671	0.416894	0.394166	0.267681	0.648695	0.257829	0.405465	0.257829	0.267681	0.267681	0.308091	0.739667	0.257829	0.318454	0.416894	0.267681	0.476083	0.339507	0.257829	0.328925	0.328925	0.463961	0.238411	0.257829	0.950976	0.257829	0.277632	0.267681	0.257829	0.257829	0.267681
Salmon	0.708415	0.606136	0.739667	0.739667	0.739667	0.606136	0.606136	0.620122	0.678109	0.620122	0.678109	0.708415	0.416894	0.771928	0.592342	0.739667	0.708415	0.708415	0.708415	0.248073	0.739667	0.648695	0.592342	0.708415	0.693147	0.663294	0.739667	0.839751	0.839751	0.723919	0.755668	0.723919	0.893818	0.755668	0.755668	0.708415	0.755668	0.723919	0.693147	0.755668
Sparrow	0.361013	0.078781	0.318454	0.339507	0.382992	0.087011	0.09531	0.103678	0.451985	0.103678	0.120628	0.318454	0.552069	0.371942	0.078781	0.382992	0.318454	0.361013	0.361013	0.552069	0.339507	0.328925	0.070618	0.318454	0.219363	0.129212	0.339507	0.328925	0.328925	0.248073	0.350202	0.371942	0.839751	0.350202	0.350202	0.350202	0.361013	0.308091	0.297834	0.428455	0.565314
Pheasant	0.405465	0.078781	0.382992	0.405465	0.440151	0.02299	0.030772	0.02299	0.440151	0.06252	0.09531	0.361013	0.538997	0.451985	0.030772	0.463961	0.361013	0.405465	0.440151	0.592342	0.361013	0.371942	0.015267	0.361013	0.219363	0.078781	0.361013	0.394166	0.394166	0.228842	0.394166	0.416894	0.839751	0.394166	0.394166	0.394166	0.394166	0.350202	0.339507	0.394166	0.620122	0.087011
Flamingo	0.405465	0.070618	0.371942	0.394166	0.440151	0.030772	0.038615	0.02299	0.451985	0.078781	0.09531	0.371942	0.526093	0.440151	0.030772	0.451985	0.371942	0.405465	0.416894	0.592342	0.371942	0.371942	0.04652	0.371942	0.191454	0.070618	0.371942	0.371942	0.371942	0.219363	0.394166	0.416894	0.839751	0.405465	0.371942	0.394166	0.394166	0.361013	0.350202	0.382992	0.634307	0.09531	0.030772
Pig	0.182322	0.394166	0.182322	0.191454	0.182322	0.428455	0.440151	0.428455	0.228842	0.416894	0.451985	0.182322	0.663294	0.209973	0.428455	0.200671	0.182322	0.182322	0.228842	0.678109	0.182322	0.219363	0.428455	0.182322	0.463961	0.394166	0.182322	0.248073	0.257829	0.451985	0.191454	0.191454	0.990982	0.146603	0.200671	0.182322	0.182322	0.173272	0.173272	0.238411	0.708415	0.394166	0.428455	0.440151
Dragonfish	0.771928	0.678109	0.708415	0.723919	0.788457	0.634307	0.634307	0.620122	0.663294	0.663294	0.678109	0.723919	0.513354	0.788457	0.648695	0.771928	0.723919	0.771928	0.805264	0.488353	0.708415	0.739667	0.663294	0.723919	0.663294	0.592342	0.708415	0.755668	0.739667	0.693147	0.739667	0.755668	0.931558	0.771928	0.755668	0.771928	0.755668	0.755668	0.708415	0.634307	0.476083	0.708415	0.634307	0.620122	0.708415
Parakeet	0.382992	0.04652	0.339507	0.361013	0.382992	0.078781	0.087011	0.078781	0.428455	0.070618	0.09531	0.339507	0.538997	0.394166	0.070618	0.405465	0.339507	0.382992	0.382992	0.578737	0.339507	0.361013	0.078781	0.339507	0.182322	0.112117	0.339507	0.318454	0.318454	0.200671	0.371942	0.394166	0.875469	0.361013	0.361013	0.371942	0.361013	0.318454	0.318454	0.361013	0.634307	0.087011	0.078781	0.070618	0.382992	0.663294
Zebra	0.182322	0.371942	0.173272	0.182322	0.209973	0.382992	0.394166	0.382992	0.297834	0.371942	0.405465	0.228842	0.648695	0.209973	0.394166	0.200671	0.228842	0.182322	0.164303	0.739667	0.228842	0.112117	0.382992	0.228842	0.416894	0.361013	0.228842	0.248073	0.248073	0.416894	0.191454	0.191454	0.970779	0.182322	0.015267	0.173272	0.164303	0.164303	0.219363	0.277632	0.755668	0.339507	0.382992	0.361013	0.200671	0.755668	0.350202
Cod	0.893818	0.708415	0.839751	0.839751	0.822359	0.693147	0.693147	0.708415	0.839751	0.693147	0.739667	0.85745	0.552069	0.85745	0.678109	0.85745	0.85745	0.893818	0.839751	0.500775	0.839751	0.822359	0.693147	0.85745	0.663294	0.708415	0.839751	0.85745	0.839751	0.723919	0.91251	0.91251	1.05416	0.875469	0.85745	0.893818	0.822359	0.822359	0.85745	0.893818	0.565314	0.693147	0.723919	0.693147	0.91251	0.371942	0.693147	0.85745
Langur	0.030772	0.382992	0.078781	0.09531	0.182322	0.361013	0.350202	0.361013	0.200671	0.371942	0.405465	0.112117	0.634307	0.164303	0.361013	0.164303	0.112117	0.030772	0.173272	0.663294	0.103678	0.155414	0.361013	0.112117	0.416894	0.361013	0.103678	0.200671	0.209973	0.371942	0.02299	0.038615	0.970779	0.155414	0.173272	0.015267	0.129212	0.087011	0.09531	0.257829	0.739667	0.339507	0.382992	0.382992	0.182322	0.771928	0.361013	0.164303	0.875469
